# Supplementary material for: Fruit Quality Attributes of Organically Grown Norwegian Apples Are Affected by Cultivar and Location
Source: Plants (Basel). 2024 Jan 4;13(1):147. doi: 10.3390/plants13010147 (PMC10780603; doi:10.3390/plants13010147)
Supplement: Supplementary file 1 [file plants-13-00147-s001.zip]

Archive with 1 entries (1 files):
- plants-2778440-supplementary.pdf
